# Supplementary material for: Intermittent hypoxia increases kidney tumor vascularization in a murine model of sleep apnea
Source: PLoS One. 2017 Jun 8;12(6):e0179444. doi: 10.1371/journal.pone.0179444 (PMC5464763; doi:10.1371/journal.pone.0179444)
Supplement: S1 File — (XLSX) [file pone.0179444.s001.xlsx]

## Sheet: Subcutaneous model
Tumor weight
Sample	Tumor weight (gr)
IH1	0.45	Samples sent for flow cytometry analysis
IH2	0.62	Samples sent for flow cytometry analysis
IH3	0.52	Samples sent for flow cytometry analysis
IH4	0.42	Samples sent for flow cytometry analysis
IH5	0.36	Samples sent for flow cytometry analysis
IH6	0.25	Samples sent for flow cytometry analysis
IH7	0.32	Samples sent for flow cytometry analysis
IH8	0.43	Samples sent for IHC staining
IH9	2.2	Samples sent for IHC staining
IH10	1.44	Samples sent for IHC staining
IH11	Mouse sacrified before the end of the study because of bad health status
RA1	1.07	Samples sent for flow cytometry analysis
RA2	0.51	Samples sent for flow cytometry analysis
RA3	1.44	Samples sent for flow cytometry analysis
RA4	0.51	Samples sent for flow cytometry analysis
RA5	1.77	Samples sent for flow cytometry analysis
RA6	0.41	Samples sent for flow cytometry analysis
RA7	0.84	Samples sent for flow cytometry analysis
RA8	0.85	Samples sent for IHC staining
RA9	0.55	Samples sent for IHC staining
RA10	0.97	Samples sent for IHC staining
RA11	0.62	Samples sent for IHC staining
Vessel density IHC
CD31 staining
Sample	Picture area	Positive area	% positivity
20xIH8_1	3145728	196441	6.24469
20xIH8_2	3145728	198813	6.3201
20xIH8_3	3145728	215143	6.83921
20xIH8_4	3145728	327382	10.4072
20xIH8_5	3145728	356287	11.3261
20xIH8_6	3145728	276176	8.7794
20xIH9_1	3145728	166041	5.2783
20xIH9_2	3145728	173438	5.51345
20xIH9_3	3145728	151388	4.81249
20xIH9_4	3145728	245356	7.79966
20xIH9_5	3145728	160931	5.11586
20xIH9_6	3145728	168415	5.35377
20xIH10_1	3145728	126818	4.03144
20xIH10_2	3145728	122746	3.90199
20xIH10_3	3145728	145063	4.61143
20xIH10_4	3145728	210851	6.70277
20xIH10_5	3145728	190776	6.06461
20xIH10_6	3145728	154917	4.92468
20xRA8_1	3145728	155656	4.94817
20xRA8_2	3145728	90148	2.86573
20xRA8_3	3145728	138083	4.38954
20xRA8_4	3145728	194381	6.17921
20xRA8_5	3145728	161154	5.12295
20xRA8_6	3145728	176307	5.60465
20xRA9_1	3145728	135926	4.32097
20xRA9_2	3145728	143388	4.55818
20xRA9_3	3145728	128273	4.07769
20xRA9_4	3145728	135927	4.321
20xRA9_5	3145728	167219	5.31575
20xRA9_6	3145728	104827	3.33236
20xRA10_1	3145728	125296	3.98305
20xRA10_2	3145728	90229	2.8683
20xRA10_3	3145728	125763	3.9979
20xRA10_4	3145728	67168	2.13521
20xRA10_5	3145728	118595	3.77003
20xRA10_6	3145728	86598	2.75288
20xRA11_1	3145728	44410	1.41176
20xRA11_2	3145728	43231	1.37428
20xRA11_3	3145728	64510	2.05072
20xRA11_4	3145728	78841	2.50629
20xRA11_5	3145728	53253	1.69287
20xRA11_6	3145728	61117	1.94286
Flow cytometry CD31+
Sample	CD31+( %)	Total sample cell number	CD31+ cells/gr
IH 1	3.89	45400000	8.02755e+08
IH 2	4.33	48200000	9.93838e+08
IH 3	2.75	60000000	750000000
IH 4	3.33	51400000	7.44183e+08
IH 5	5.32	45600000	1.05475e+09
IH 6	3.94	61000000	1.09245e+09
IH 7	4.32	51200000	1.05326e+09
RA 1	3.11	58400000	8.64876e+08
RA 2	1.6	48200000	3.67238e+08
RA 3	2.35	38200000	4.08045e+08
RA 4	1.84	42400000	3.71505e+08
RA 5	4.51	28000000	6.01333e+08
RA 6	2.62	43800000	5.46457e+08
RA 7	1.67	4600000	3.6581e+07
Plasma VEGF
Sample	VEGF plasmatic concentration (pg/ml)
IH 1	223.235
IH 2	256.985
IH 3	257.574
IH 4	256.103
IH 5	285.441
IH 6	549.706
IH 7	295.294
IH 8	312.574
IH 9	270.735
IH 10	352.426
RA 1	209.345
RA 2	183.036
RA 3	245.417
RA 4	187.262
RA 5	177.262
RA 6	205.357
RA 7	241.369
RA 8	185.774
RA 9	161.905
RA 10	146.369
TAMs recruitment
Sample	TAMs /g
IH1	7.25368e+06
IH2	1.06074e+07
IH3	9.87055e+06
IH4	8.59944e+06
IH5	8.58271e+06
IH6	1.19266e+07
IH7	1.11909e+07
RA1	1.05899e+07
RA2	4.57648e+06
RA3	8.82594e+06
RA4	6.10298e+06
RA5	5.68707e+06
RA6	7.17653e+06
RA7	857834
M1 (MFI)
IH1	1163
IH2	1078
IH3	1108
IH4	1106
IH5	1202
IH6	1091
IH7	1143
RA1	1051
RA2	1099
RA3	1046
RA4	855
RA5	1270
RA6	1076
RA7	1099
M2 (MFI)
IH1	1292
IH2	892
IH3	681
IH4	890
IH5	877
IH6	1024
IH7	1040
RA1	1121
RA2	781
RA3	613
RA4	552
RA5	1287
RA6	929
RA7	474
KI67 expression
Sample	Picture area	Positive area	% positivity
40xIH8_1	3145728	974924	30.992
40xIH8_2	3145728	785776	24.9791
40xIH8_3	3145728	800942	25.4613
40xIH8_4	3145728	966589	30.727
40xIH8_5	3145728	501065	15.9284
40xIH8_6	3145728	254040	8.07571
40xIH9_1	3145728	892240	28.3635
40xIH9_2	3145728	856876	27.2394
40xIH9_3	3145728	777642	24.7206
40xIH9_4	3145728	880726	27.9975
40xIH9_5	3145728	818864	26.031
40xIH9_6	3145728	815833	25.9346
40xIH10_1	3145728	994487	31.6139
40xIH10_2	3145728	1002006	31.8529
40xIH10_3	3145728	1064079	33.8262
40xIH10_4	3145728	1030338	32.7536
40xIH10_5	3145728	1012035	32.1717
40xIH10_6	3145728	902981	28.705
40xRA8_1	3145728	576552	18.3281
40xRA8_2	3145728	721556	22.9376
40xRA8_3	3145728	1362270	43.3054
40xRA8_4	3145728	719462	22.8711
40xRA8_5	3145728	860704	27.361
40xRA8_6	3145728	797327	25.3463
40xRA9_1	3145728	1015101	32.2692
40xRA9_2	3145728	951588	30.2502
40xRA9_3	3145728	925153	29.4098
40xRA9_4	3145728	1039875	33.0567
40xRA9_5	3145728	1126136	35.7989
40xRA9_6	3145728	1158400	36.8245
40xRA10_1	3145728	1088834	34.6131
40xRA10_2	3145728	820528	26.0839
40xRA10_3	3145728	972908	30.9279
40xRA10_4	3145728	611373	19.435
40xRA10_5	3145728	900985	28.6415
40xRA10_6	3145728	874513	27.8
40xRA11_1	3145728	868970	27.6238
40xRA11_2	3145728	895406	28.4642
40xRA11_3	3145728	918701	29.2047
40xRA11_4	3145728	864423	27.4793
40xRA11_5	3145728	868865	27.6205
40xRA11_6	3145728	930762	29.5881

## Sheet: Orthotopic model
Metastasis evaluation
Sample	Number of metastasis	Metastasis area	Total lung area
IH1	13	4046	752139
IH2	1	305	862691
IH3	1	2413	767752
IH4	0	0	530412
IH5	5	4521	376173
IH6	34	39605	786319
IH7	1	749	691669
IH8	0	0	681022
IH9	27	37597	725426
IH10	14	15980	811775
IH11	3	2959	479931
IH12	16	23813	840045
IH13	37	44765	824189
IH14	15	23329	596584
RA1	0	0	607199
RA2	35	18298	749300
RA3	2	1157	793367
RA4	51	55093	783809
RA5	1	2013	809958
RA6	24	20110	699698
RA7	212	290634	1291171
RA8	0	0	542222
RA9	3	2754	816605
RA10	7	9203	1106463
RA11	0	0	859773
RA12	3	3407	482598
RA13	0	0	602648
RA14	1	640	964976

## Sheet: In vitro model
RENCA cells - VEGF fold change
Sample	RA	IH
1	1	1.03526
2	1	1.44727
3	1	0.903335
4	1	1.14076
5	1	1.68568
6	1	0.974905
RAW264.7 cells - VEGF fold change
Sample	RA	IH
1	1	1.44393
2	1	1.2086
3	1	1.39797
4	1	1.44727
5	1	1.82344
6	1	1.47427
HAEC cells - VEGF fold change
Sample	RA	IH
1	1	0.959264
2	1	0.591862
3	1	1.33793
4	1	1.31646
5	1	0.812252
6	1	0.935191
